# Supplementary material for: Safety of SGLT2 Inhibitors and Urinary Tract Infections in Clinical Practice—A Cross-Sectional Study
Source: Medicina (Kaunas). 2024 Dec 1;60(12):1974. doi: 10.3390/medicina60121974 (PMC11678545; doi:10.3390/medicina60121974)
Supplement: Supplementary file 1 [file medicina-60-01974-s001.zip]

Archive with 2 entries (2 files):
- medicina-3279425-supplementary/medicina-3279425-figures.jpg
- medicina-3279425-supplementary/medicina-3279425-supplementary.jpg
